# Supplementary material for: Seasonal reversible size changes in the braincase and mass of common shrews are flexibly modified by environmental conditions
Source: Sci Rep. 2019 Feb 21;9:2489. doi: 10.1038/s41598-019-38884-1 (PMC6385354; doi:10.1038/s41598-019-38884-1)
Supplement: Supplementary file 2 — Dataset 1 [file 41598_2019_38884_MOESM2_ESM.xlsx]

## Sheet: Sheet1
id	x-ray number	skl	skh	skw	t2	notes	date	body_mass	age(days)	Julian_day	jday
2014-01-12-1	X7-8	20.396	5.839	9.88	7.422		2015-04-23	9.74	NA	113	326
2014-04-23-2	x1-2	NA	NA	NA	NA	no pic	2014-07-31	8.1	NA	212	425
2014-04-23-2	x3-4	19.792	5.772	9.813	7.27		2014-09-12	7.97	NA	255	468
2014-04-23-2	x5	19.541	5.542	NA	7.272		2014-10-30	8.11	NA	303	516
2014-04-23-2	x7-8	19.859	5.645	9.672	NA		2014-11-25	7.66	NA	329	542
2014-04-23-2	x9-10	20.02	5.827	10.058	7.263		2014-12-19	8.08	NA	353	566
2014-04-23-2	x11-12	19.685	5.904	9.643	7.26		2015-01-23	7.97	NA	23	601
2014-04-23-2	x13	19.394	5.732	NA		didn't take ventral view; it was getting cold	2015-02-25	7.68	NA	56	634
2014-04-23-2	x15-16	19.586	5.708	9.779			2015-03-18	7.62	NA	77	655
2014-04-23-2	X17-18	19.673	5.81	NA			2015-04-23	7.56	NA	113	691
2014-04-23-2	X19-20	19.731	5.548	9.968			2015-05-20	7.43	NA	140	718
2014-05-08-1	2014-05-08-1-x1	NA	NA	NA	NA	too small still	2014-05-08	0.56	0	128	-24
2014-05-08-1	2014-05-08-1-x2	NA	NA	NA	NA	too small still	2014-05-10	1.61	2	130	-22
2014-05-08-1	2014-05-08-1-x3	NA	NA	NA	NA	too small still	2014-05-13	3.82	5	133	-19
2014-05-08-1	2014-05-08-1-x4	NA	NA	NA	NA	too small still	2014-05-15	5.39	7	135	-17
2014-05-08-1	2014-05-08-1-x5	NA	NA	NA	NA	too small still	2014-05-17	6.61	9	137	-15
2014-05-08-1	2014-05-08-1-x6	NA	NA	NA	NA	too small still	2014-05-20	8.12	12	140	-12
2014-05-08-1	2014-05-08-1-x7	NA	NA	NA	NA	too small still	2014-05-23	9.15	15	143	-9
2014-05-08-1	2014-05-08-1-x8	NA	NA	NA	NA	too small still	2014-05-26	9.45	18	146	-6
2014-05-08-1	2014-05-08-1-x9	NA	NA	NA	NA	too small still	2014-05-29	8.57	21	149	-3
2014-05-08-1	x10-11	19.654	6.218	10.335	6.776		2014-06-09	7.86	32	160	8
2014-05-08-1	x12-13	19.25	6.051	10.005	6.711		2014-07-29	9.18	82	210	58
2014-05-08-1	x14-15	19.589	5.528	9.947	6.882	used for callibration	2014-09-10	NA	125	253	101
2014-05-08-2	2014-05-08-2-x2	NA	NA	NA	NA	too small still	2014-05-10	1.44	2	130	-22
2014-05-08-2	2014-05-08-2-x3	NA	NA	NA	NA	too small still	2014-05-13	3.78	5	133	-19
2014-05-08-2	2014-05-08-2-x4	NA	NA	NA	NA	too small still	2014-05-15	5.43	7	135	-17
2014-05-08-2	2014-05-08-2-x5	NA	NA	NA	NA	too small still	2014-05-17	6.52	9	137	-15
2014-05-08-2	2014-05-08-2-x6	NA	NA	NA	NA	too small still	2014-05-20	8.11	12	140	-12
2014-05-08-2	2014-05-08-2-x7	NA	NA	NA	NA	too small still	2014-05-23	9.32	15	143	-9
2014-05-08-2	2014-05-08-2-x8	NA	NA	NA	NA	too small still	2014-05-29	9.28	21	149	-3
2014-05-08-2	x9-10	19.869	6.228	9.941	6.777		2014-06-09	9.11	32	160	8
2014-05-08-2	x11-12	19.37	6.247	9.324	7.01	died	2014-07-29	NA	82	210	58
2014-05-08-2	2014-05-08-2-x1	NA	NA	NA	NA	too small still	2104-05-08	0.66	0	129	-23
2014-05-08-3	2014-05-08-3-x2	NA	NA	NA	NA	too small still	2014-05-10	1.53	2	130	-22
2014-05-08-3	2014-05-08-3-x3	NA	NA	NA	NA	too small still	2014-05-13	3.81	5	133	-19
2014-05-08-3	2014-05-08-3-x4	NA	NA	NA	NA	too small still	2014-05-15	5.28	7	135	-17
2014-05-08-3	2014-05-08-3-x5	NA	NA	NA	NA	too small still	2014-05-17	6.55	9	137	-15
2014-05-08-3	2014-05-08-3-x6	NA	NA	NA	NA	too small still	2014-05-20	7.93	12	140	-12
2014-05-08-3	2014-05-08-3-x7	NA	NA	NA	NA	too small still	2014-05-23	9.09	15	143	-9
2014-05-08-3	2014-05-08-3-x8	NA	NA	NA	NA	too small still	2014-05-29	9.06	21	149	-3
2014-05-08-3	x9-10	19.855	6.204	10.123	7.081		2014-06-09	7.85	32	160	8
2014-05-08-3	x11-12	19.716	5.911	9.873	7.083		2014-07-29	9.5	82	210	58
2014-05-08-3	x13	19.903	6.187	NA	7.081	bad reaction ti anesthesia (vomited)	2014-09-10	9.63	125	253	101
2014-05-08-3	x14-15	19.83	5.99	9.878	7.051		2014-10-30	10.8	175	303	151
2014-05-08-3	x16-17	19.889	5.961	9.797	7.081		2014-11-25	10.44	201	329	177
2014-05-08-3	x18-19	19.598	5.869	9.502	7.093	died during anesthesia	2014-12-18	7.96	224	352	200
2014-05-08-3	2014-05-08-3-x1	NA	NA	NA	NA	too small still	2104-05-08	0.55	0	129	-23
2014-05-08-4	x1-2	19.631	6.199	10.284	6.718		2014-06-09	9.79	32	160	8
2014-05-08-4	x3-4	19.599	6.279	9.943	6.83		2014-07-31	9.57	84	212	60
2014-05-08-4	x5-6	19.635	5.792	10.002	6.723		2014-09-10	10.28	125	253	101
2014-05-08-5	x1-2	NA	NA	NA	NA	bad pics	2014-06-09	9.26	32	160	8
2014-05-08-5	x3-4	19.477	6.034	10.71	7.094		2014-07-31	8.09	84	212	60
2014-05-08-5	x5-6	19.408	5.823	9.739	7.061		2014-09-10	8.22	125	253	101
2014-05-08-5	x7-8	NA	NA	NA	NA	bad pics	2014-10-30	9.9	175	303	151
2014-05-08-5	x9-10	19.086	5.632	9.611	7.112		2014-11-25	8.77	201	329	177
2014-05-08-5	x11-12	19.253	5.821	9.768			2014-12-19	8.03	225	353	201
2014-05-08-5	x13-14	19.311	5.644	9.302	7.059		2015-01-23	8.71	260	23	236
2014-05-08-5	x15-16	18.928	5.833	9.467	7.084		2015-02-25	7.94	293	56	269
2014-05-08-5	x17-18	18.728	5.889	9.341	7.127		2015-03-18	8.4	314	77	290
2014-05-08-5	X19-20	19.168	5.808	9.612	7.077		2015-04-23	7.96	350	113	326
2014-05-08-5	x21-22	19.225	5.679	9.641			2015-05-20	8.35	377	140	353
2014-05-08-5	x23-24	19.093	5.705	9.632	7.129	wrong date??	2015-06-23	7.76	350	174	387
2014-05-08-6	x1-2	NA	NA	NA	NA	bad pics	2014-06-09	8.77	32	160	8
2014-05-08-6	x3-4	19.607	6.235	9.65	6.807		2014-07-31	7.86	84	212	60
2014-05-08-6	x5-6	19.533	5.653	9.745	7.421		2014-09-11	8.15	126	254	102
2014-05-08-7	x1-2	19.661	6.092	9.964	6.884		2014-06-09	9.48	32	160	8
2014-05-08-7	x3-4	19.654	6.209	10.19	7.05		2014-07-31	11.86	84	212	60
2014-05-08-7	x5-6	19.637	5.888	10.032	6.851		2014-09-11	9.45	126	254	102
2014-05-08-7	x7-8	19.741	5.914		6.865		2014-10-30	11.09	175	303	151
2014-05-08-7	x9-10	19.616	5.884	10.186	6.826		2014-11-25	10.8	201	329	177
2014-05-08-7	x11-12	19.529	5.78	10.183	6.792		2014-12-18	8.57	224	352	200
2014-05-08-7	x13-14	19.304	5.95	9.88	6.774		2015-01-23	10.02	260	23	236
2014-05-08-7	x15-16	19.335	5.903	9.961	6.91		2015-02-25	8.91	293	56	269
2014-05-08-7	x17-18	19.369	6.004	9.938	6.62		2015-03-18	8.75	314	77	290
2014-05-08-7	X19-20	19.419	5.993	10.023	6.798		2015-04-23	9.85	350	113	326
2014-05-08-7	x21-22	19.63	6.104	9.976		where are these pics?	2015-05-20	9.4	377	140	353
2014-09-10-1	x1-2	20.06	6.188	9.875	7.153	new, trapped on 10.09.2014	2014-09-10	7.83	NA	253	101
2014-09-10-1	x3-4	19.939	6.03	9.842	7.09		2014-10-30	7.3	NA	303	151
2014-09-10-1	x5-6	19.783	5.556	9.65	7.085		2014-11-25	6.67	NA	329	177
2014-09-10-1	x7-8	19.909	5.416	9.75	7.128		2014-12-18	6.79	NA	352	200
2014-09-10-1	x9-10	19.762	5.521	9.749	7.118		2015-01-23	6.36	NA	23	236
2014-09-10-1	x11-12	19.488	5.35	9.883	7.086		2015-02-25	6.64	NA	56	269
2014-09-10-1	x13-14	19.773	5.488	9.878	7.077		2015-03-18	6.32	NA	77	290
2014-09-10-1	X15-16	19.811	5.813	9.937	6.975		2015-04-23	6.09	NA	113	326
2014-09-10-1	X17-18	19.752	5.513	9.864	7.111		2015-05-20	6.14	NA	140	353
2014-09-10-1	x17-18	19.587	5.197	9.578	7.186	wrong date??	2015-06-23	6.1	NA	174	387
2014-10-31-1	x1-2	NA	NA	NA	NA	bad pics	2014-11-03	7.44	NA	307	155
2014-10-31-1	x3-4	19.459	5.862	9.796	6.71		2014-11-25	8.09	NA	329	177
2014-10-31-1	x5-6	19.515	5.606	9.824	6.991		2014-12-18	7.72	NA	352	200
2014-10-31-1	x7-8	19.189	5.668	9.878	6.996		2015-01-23	8.28	NA	23	236
2014-10-31-1	x9	19.188	5.604	NA	7.053	only lateral pic takem; bad reaction to anesthesia (vomited)	2015-02-25	8.18	NA	56	269
2014-10-31-1	x10	19.338	5.515	NA	6.884	bad reaction to anesthesia, one pic taken	2015-03-18	8.33	NA	77	290
2014-10-31-1	X11-12	19.236	5.681	9.625	7.004		2015-04-23	8.47	NA	113	326
2014-10-31-1	X17-18	19.329	5.57	9.815		where is these pic?	2015-05-20	8.66	NA	140	353
2014-10-31-1	x19-20	19.325	5.379	9.781	6.978	wrong date??	2015-06-23	7.91	NA	174	387
2014-10-31-2	x1-2	19.931	5.975	10.175	7.532		2014-11-03	7.88	NA	307	155
2014-10-31-2	x3-4	19.802	6.044	NA	7.099		2014-11-25	10.08	NA	329	177
2014-10-31-2	x5-6	19.431	5.618	9.776	7.314		2014-12-18	8.41	NA	352	200
2014-10-31-2	x7-8	19.376	5.587	9.51	7.293		2015-01-23	9.25	NA	23	236
2014-10-31-2	x9-10	19.44	5.83	NA	NA	lateral view moved	2015-02-25	8.55	NA	56	269
2014-10-31-2	x11-12	19.499	5.61	NA	NA	skw totally turned	2015-03-18	8.29	NA	77	290
2014-10-31-2	X13-14	19.48	5.506	9.927	7.238		2015-04-23	7.62	NA	113	326
2015-01-12-1	x1-2	20.375	5.858	9.646	7.393		2015-01-23	7.8	NA	23	236
2015-01-12-1	x3-4	20.334	5.917	9.789	7.287		2015-02-25	10.8	NA	56	269
2015-01-12-1	x5-6	20.453	5.752	9.789	6.858	skw a bit turned	2015-03-18	10.56	NA	77	290
2015-01-12-1	x9-10	20.727	5.972	9.994		where are these pics?	2015-05-20	7.9	NA	140	353
2015-01-12-1	x11-12	20.392	5.686	9.878	7.454		2015-06-23	9.15	NA	174	387
2015-01-12-1	x13-14	19.915	5.717	9.707	7.351		2015-07-22	8.74	NA	203	416
2015-01-12-1	X15-16	20.287	5.703	9.932	7.001		2015-08-26	8.5	NA	238	451
2015-01-12-1	X17-18	20.278	5.634	9.84	7.272		2015-09-22	8.8	NA	265	478
2014-05-08-5	x25-26	19.139	5.779	9.66	7.087		2015-07-22	8.29	379	203	416
2014-05-08-5	x27-28	19.091	5.625	9.671	7.066		2015-08-26	8.8	416	238	451
2014-05-08-5	x29-30	18.713	5.573	9.671	6.937		2015-09-22	8.63	440	265	478
2014-10-31-1	x21-22	19.119	5.387	9.849	NA		2015-07-22	9.3	NA	203	416
2014-10-31-1	x23-24	18.986	5.431	9.819	6.919		2015-08-26	8.6	NA	238	451
2014-10-31-1	x25-26	19.073	5.459	9.7	7.03		2015-09-22	8.57	NA	265	478
2014-09-10-1	X19-20	19.649	5.577	9.755	7.125		2015-07-22	6.3		203	416
2014-09-10-1	x21-22	19.578	5.517	9.776	7.164		2015-08-26	6.5		238	451
2014-09-10-1	x23-24	19.302	5.375	9.719	7.094		2015-09-22	6.65		265	478

## Sheet: to R
ID	SKL	SKH	SKW	body mass	date	day	month	year	age	group
2014-05-08-1	2.90053	0.917651	1.52524	7.86	2014-06-09	8	June	2014	juv	constant temperature
2014-05-08-2	2.8892	0.905627	1.44554	9.11	2014-06-09	8	June	2014	juv	constant temperature
2014-05-08-3	2.80398	0.876147	1.4296	7.85	2014-06-09	8	June	2014	juv	constant temperature
2014-05-08-4	2.92215	0.922745	1.53081	9.79	2014-06-09	8	June	2014	juv	constant temperature
2014-05-08-5	NA	NA	NA	9.26	2014-06-09	8	June	2014	juv	constant temperature
2014-05-08-6	NA	NA	NA	8.77	2014-06-09	8	June	2014	juv	constant temperature
2014-05-08-7	2.85604	0.884951	1.44741	9.48	2014-06-09	8	June	2014	juv	constant temperature
2014-05-08-1	2.86842	0.901654	1.49084	9.18	2014-07-29	58	July	2014	juv	constant temperature
2014-05-08-2	2.7632	0.891155	1.3301	NA	2014-07-29	58	July	2014	juv	constant temperature
2014-05-08-3	2.78357	0.834533	1.3939	9.5	2014-07-29	58	July	2014	juv	constant temperature
2014-05-08-4	2.91218	0.932987	1.47741	9.57	2014-07-31	60	July	2014	juv	constant temperature
2014-05-08-5	2.74556	0.850578	1.50973	8.09	2014-07-31	60	July	2014	juv	constant temperature
2014-05-08-6	2.83871	0.902707	1.39713	7.86	2014-07-31	60	July	2014	juv	constant temperature
2014-05-08-7	2.7878	0.880709	1.44539	11.86	2014-07-31	60	July	2014	juv	constant temperature
2014-05-08-1	2.84641	0.803255	1.44536	NA	2014-09-10	101	September	2014	NA	constant temperature
2014-05-08-3	2.81076	0.873747	NA	9.63	2014-09-10	101	September	2014	NA	constant temperature
2014-05-08-4	2.92057	0.86152	1.48773	10.28	2014-09-10	101	September	2014	NA	constant temperature
2014-05-08-5	2.74862	0.824671	1.37927	8.22	2014-09-10	101	September	2014	NA	constant temperature
2014-09-10-1	2.80442	0.865092	1.38054	7.83	2014-09-10	101	September	2014	NA	constant temperature
2014-05-08-6	2.70503	0.782856	1.34954	8.15	2014-09-11	102	September	2014	NA	constant temperature
2014-05-08-7	2.8663	0.859437	1.46431	9.45	2014-09-11	102	September	2014	NA	constant temperature
2014-05-08-3	2.81237	0.849525	1.40094	10.8	2014-10-30	151	October	2014	NA	constant temperature
2014-05-08-5	NA	NA	NA	9.9	2014-10-30	151	October	2014	NA	constant temperature
2014-05-08-7	2.8756	0.861471	NA	11.09	2014-10-30	151	October	2014	NA	constant temperature
2014-09-10-1	2.81227	0.850494	1.38815	7.3	2014-10-30	151	October	2014	NA	constant temperature
2014-10-31-1	NA	NA	NA	7.44	2014-11-03	155	November	2014	NA	constant temperature
2014-10-31-2	2.64618	0.793282	1.3509	7.88	2014-11-03	155	November	2014	NA	constant temperature
2014-05-08-3	2.80878	0.84183	1.38356	10.44	2014-11-25	177	November	2014	NA	constant temperature
2014-05-08-5	2.68363	0.791901	1.35138	8.77	2014-11-25	177	November	2014	NA	constant temperature
2014-05-08-7	2.87372	0.861998	1.49224	10.8	2014-11-25	177	November	2014	NA	constant temperature
2014-09-10-1	2.79224	0.784192	1.36203	6.67	2014-11-25	177	November	2014	NA	constant temperature
2014-10-31-1	2.9	0.873621	1.45991	8.09	2014-11-25	177	November	2014	NA	constant temperature
2014-10-31-2	2.78941	0.851388	NA	10.08	2014-11-25	177	November	2014	NA	constant temperature
2014-05-08-3	2.76301	0.827435	1.33963	7.96	2014-12-18	200	December	2014	NA	constant temperature
2014-05-08-7	2.87529	0.851001	1.49926	8.57	2014-12-18	200	December	2014	NA	constant temperature
2014-09-10-1	2.79307	0.75982	1.36785	6.79	2014-12-18	200	December	2014	NA	constant temperature
2014-10-31-1	2.79145	0.801888	1.40524	7.72	2014-12-18	200	December	2014	NA	constant temperature
2014-10-31-2	2.65669	0.768116	1.33661	8.41	2014-12-18	200	December	2014	NA	constant temperature
2014-05-08-5	NA	NA	NA	8.03	2014-12-19	201	December	2014	NA	constant temperature
2014-05-08-5	2.73566	0.799547	1.31775	8.71	2015-01-23	236	January	2015	sub	constant temperature
2014-05-08-7	2.84972	0.878358	1.45852	10.02	2015-01-23	236	January	2015	sub	constant temperature
2014-09-10-1	2.77634	0.775639	1.36963	6.36	2015-01-23	236	January	2015	sub	constant temperature
2014-10-31-1	2.74285	0.810177	1.41195	8.28	2015-01-23	236	January	2015	sub	constant temperature
2014-10-31-2	2.65679	0.766077	1.30399	9.25	2015-01-23	236	January	2015	sub	constant temperature
2015-01-12-1	2.79377	0.803236	1.32264	7.8	2015-01-23	236	January	2015	sub	constant temperature
2014-05-08-5	2.67194	0.823405	1.33639	7.94	2015-02-25	269	February	2015	sub	constant temperature
2014-05-08-7	2.79812	0.854269	1.44153	8.91	2015-02-25	269	February	2015	sub	constant temperature
2014-09-10-1	2.75021	0.75501	1.39472	6.64	2015-02-25	269	February	2015	sub	constant temperature
2014-10-31-1	2.72054	0.794556	NA	8.18	2015-02-25	269	February	2015	sub	constant temperature
2014-10-31-2	NA	NA	NA	8.55	2015-02-25	269	February	2015	sub	constant temperature
2015-01-12-1	2.79045	0.811994	1.34335	10.8	2015-02-25	269	February	2015	sub	constant temperature
2014-05-08-5	2.62775	0.826294	1.31065	8.4	2015-03-18	290	March	2015	NA	constant temperature
2014-05-08-7	2.92583	0.906949	1.50121	8.75	2015-03-18	290	March	2015	NA	constant temperature
2014-09-10-1	2.79398	0.77547	1.39579	6.32	2015-03-18	290	March	2015	NA	constant temperature
2014-10-31-1	2.80912	0.801133	NA	8.33	2015-03-18	290	March	2015	NA	constant temperature
2014-10-31-2	NA	NA	NA	8.29	2015-03-18	290	March	2015	NA	constant temperature
2015-01-12-1	2.93949	0.826674	1.40687	10.56	2015-03-18	290	March	2015	NA	constant temperature
2014-05-08-5	2.70849	0.820687	1.3582	7.96	2015-04-23	326	April	2015	NA	constant temperature
2014-05-08-7	2.85658	0.881583	1.4744	9.85	2015-04-23	326	April	2015	NA	constant temperature
2014-09-10-1	2.84029	0.833405	1.42466	6.09	2015-04-23	326	April	2015	NA	constant temperature
2014-10-31-1	2.74643	0.811108	1.37421	8.47	2015-04-23	326	April	2015	NA	constant temperature
2014-10-31-2	2.69135	0.760707	1.37151	7.62	2015-04-23	326	April	2015	NA	constant temperature
2015-01-12-1	2.78558	0.79746	1.34936	9.74	2015-04-23	326	April	2015	NA	constant temperature
2014-05-08-5	NA	NA	NA	8.35	2015-05-20	353	May	2015	NA	constant temperature
2014-05-08-7	NA	NA	NA	9.4	2015-05-20	353	May	2015	NA	constant temperature
2014-09-10-1	2.77767	0.775278	1.38715	6.14	2015-05-20	353	May	2015	NA	constant temperature
2014-10-31-1	NA	NA	NA	8.66	2015-05-20	353	May	2015	NA	constant temperature
2015-01-12-1	NA	NA	NA	7.9	2015-05-20	353	May	2015	NA	constant temperature
2014-05-08-5	2.67822	0.800252	1.3511	7.76	2015-06-23	387	June-	2015	ad	constant temperature
2014-09-10-1	2.72572	0.723212	1.33287	6.1	2015-06-23	387	June-	2015	ad	constant temperature
2014-10-31-1	2.76942	0.770851	1.40169	7.91	2015-06-23	387	June-	2015	ad	constant temperature
2015-01-12-1	2.81114	0.783843	1.36173	9.15	2015-06-23	387	June-	2015	ad	constant temperature
2014-05-08-5	2.70058	0.815437	1.36306	8.29	2015-07-22	416	July-	2015	ad	constant temperature
2014-09-10-1	2.75775	0.782737	1.36912	6.3	2015-07-22	416	July-	2015	ad	constant temperature
2014-10-31-1	2.75609	0.77656	1.41978	9.3	2015-07-22	416	July-	2015	ad	constant temperature
2015-01-12-1	2.74652	0.788443	1.33871	8.74	2015-07-22	416	July-	2015	ad	constant temperature
2014-04-23-2	NA	NA	NA	8.1	2014-07-31	425	July-	2014	ad	constant temperature
2014-05-08-5	2.70181	0.796066	1.36867	8.8	2015-08-26	451	August-	2015	NA	constant temperature
2014-09-10-1	2.73283	0.770101	1.3646	6.5	2015-08-26	451	August-	2015	NA	constant temperature
2014-10-31-1	2.74404	0.78494	1.41914	8.6	2015-08-26	451	August-	2015	NA	constant temperature
2015-01-12-1	2.79782	0.786512	1.36974	8.5	2015-08-26	451	August-	2015	NA	constant temperature
2014-04-23-2	2.72242	0.793948	1.34979	7.97	2014-09-12	468	September-	2014	NA	constant temperature
2014-05-08-5	2.69756	0.803373	1.39412	8.63	2015-09-22	478	September-	2015	NA	constant temperature
2014-09-10-1	2.72089	0.757683	1.37003	6.65	2015-09-22	478	September-	2015	NA	constant temperature
2014-10-31-1	2.71309	0.776529	1.3798	8.57	2015-09-22	478	September-	2015	NA	constant temperature
2015-01-12-1	2.7885	0.774752	1.35314	8.8	2015-09-22	478	September-	2015	NA	constant temperature
2016-06-06-1	2.77196	0.839695	1.38168	7.9	2016-06-29	29	June-	2016	ad	ambient temperature
2016-06-07-1	2.94788	0.891199	1.43677	7.9	2016-06-29	29	June	2016	juv	ambient temperature
2016-06-08-5	2.86698	0.900128	1.448	8.4	2016-06-29	29	June	2016	juv	ambient temperature
2016-06-09-3	2.99546	0.960956	1.47488	6.4	2016-06-29	29	June	2016	juv	ambient temperature
2016-06-09-4	2.86507	0.90443	1.42977	7.1	2016-06-29	29	June	2016	juv	ambient temperature
2016-06-09-5	2.74048	0.820669	NA	7.6	2016-06-29	29	June	2016	juv	ambient temperature
2016-06-06-1	2.78818	0.800695	1.40473	7.5	2016-07-26	56	July-	2016	ad	ambient temperature
2016-06-07-1	2.82893	0.837271	1.39939	7.9	2016-07-26	56	July	2016	juv	ambient temperature
2016-06-08-5	2.84836	0.866154	1.43244	8.8	2016-07-26	56	July	2016	juv	ambient temperature
2016-06-09-3	2.86635	0.893554	1.44929	6.1	2016-07-26	56	July	2016	juv	ambient temperature
2016-06-09-4	2.76701	0.875181	1.43136	6.7	2016-07-26	56	July	2016	juv	ambient temperature
2016-06-09-5	NA	NA	NA	7.5	2016-07-26	56	July	2016	juv	ambient temperature
2016-07-11-1	2.854	0.850547	1.43685	8.6	2016-07-26	56	July	2016	juv	ambient temperature
2016-07-11-2	2.71549	0.848055	1.36164	7.1	2016-07-26	56	July	2016	juv	ambient temperature
2016-06-09-5	2.70018	0.797848	1.38006	NA	2016-08-08	69	August	2016	NA	ambient temperature
2016-06-06-1	2.72715	0.807592	NA	8.3	2016-08-23	84	August-	2016	NA	ambient temperature
2016-06-07-1	2.85779	0.819226	1.42053	7.2	2016-08-23	84	August	2016	NA	ambient temperature
2016-06-08-5	2.76256	0.846789	NA	8.3	2016-08-23	84	August	2016	NA	ambient temperature
2016-06-09-3	2.85946	0.86064	1.41395	6.1	2016-08-23	84	August	2016	NA	ambient temperature
2016-06-09-4	2.74429	0.806237	1.38583	6.5	2016-08-23	84	August	2016	NA	ambient temperature
2016-07-11-1	2.80275	0.816943	1.37065	7.6	2016-08-23	84	August	2016	NA	ambient temperature
2016-07-11-2	2.70441	0.804858	1.36078	6.8	2016-08-23	84	August	2016	NA	ambient temperature
2016-06-06-1	2.75764	0.8125	1.37611	8.2	2016-09-27	119	September-	2016	NA	ambient temperature
2016-06-07-1	2.82468	0.807373	1.41874	7.2	2016-09-27	119	September	2016	NA	ambient temperature
2016-06-08-5	NA	NA	NA	7.9	2016-09-27	119	September	2016	NA	ambient temperature
2016-06-09-4	2.72894	0.803703	1.395	6.4	2016-09-27	119	September	2016	NA	ambient temperature
2016-07-11-1	2.7428	0.827591	1.38693	7.1	2016-09-27	119	September	2016	NA	ambient temperature
2016-07-11-2	2.67895	0.773774	1.34037	6.4	2016-09-27	119	September	2016	NA	ambient temperature
2016-06-06-1	2.68217	0.796373	NA	7.3	2016-10-27	149	October-	2016	NA	ambient temperature
2016-06-07-1	2.80274	0.794915	1.38684	7.4	2016-10-27	149	October	2016	NA	ambient temperature
2016-06-08-5	2.81062	0.82297	1.38728	8.2	2016-10-27	149	October	2016	NA	ambient temperature
2016-06-09-4	2.76525	0.786112	1.40549	6.5	2016-10-27	149	October	2016	NA	ambient temperature
2016-07-11-1	2.76782	0.790258	1.39009	6.3	2016-10-27	149	October	2016	NA	ambient temperature
2015-09-29-1	2.82873	0.792336	1.3446	7.8	2015-11-12	164	November	2015	NA	ambient temperature
2015-09-30-2	NA	NA	NA	7.3	2015-11-12	164	November	2015	NA	ambient temperature
2015-12-09-4	2.78873	0.789005	1.37286	7.4	2015-11-12	164	November	2015	NA	ambient temperature
2015-12-10-2	2.82836	0.831074	1.40591	7.6	2015-11-12	164	November	2015	NA	ambient temperature
2016-06-06-1	2.63748	0.739419	1.35878	6.4	2017-01-23	236	January	2017	sub	ambient temperature
2016-06-07-1	2.91871	0.79421	1.43212	6.1	2017-01-23	236	January	2017	sub	ambient temperature
2016-06-08-5	2.78993	0.770265	1.37714	6.2	2017-01-23	236	January	2017	sub	ambient temperature
2016-06-09-4	2.77095	0.80329	1.39853	5.5	2017-01-23	236	January	2017	sub	ambient temperature
2016-07-11-1	2.88275	0.821071	1.40183	5.6	2017-01-23	236	January	2017	sub	ambient temperature
2015-09-29-1	2.73468	0.772178	1.34017	6.8	2016-01-28	241	January	2016	sub	ambient temperature
2015-09-30-2	2.70387	0.724248	1.30528	6.59	2016-01-28	241	January	2016	sub	ambient temperature
2015-12-09-4	2.7445	0.755361	1.39167	7	2016-01-28	241	January	2016	sub	ambient temperature
2015-12-10-2	2.72994	0.778372	1.36708	8	2016-01-28	241	January	2016	sub	ambient temperature
2016-06-06-1	2.6623	0.755966	1.36212	6.75	2017-02-15	259	February	2017	sub	ambient temperature
2016-06-07-1	2.79472	0.806931	1.38754	6.26	2017-02-15	259	February	2017	sub	ambient temperature
2016-06-08-5	2.8043	0.797892	1.40735	6.92	2017-02-15	259	February	2017	sub	ambient temperature
2016-06-09-4	2.7695	0.786267	1.38561	5.97	2017-02-15	259	February	2017	sub	ambient temperature
2016-07-11-1	2.81558	0.767809	1.34694	5.83	2017-02-15	259	February	2017	sub	ambient temperature
2015-09-29-1	NA	NA	NA	7.4	2016-02-24	268	February	2016	sub	ambient temperature
2015-09-30-2	2.66088	0.701723	1.31759	6.7	2016-02-24	268	February	2016	sub	ambient temperature
2015-12-09-4	2.69243	0.784851	1.35344	6.7	2016-02-24	268	February	2016	sub	ambient temperature
2015-12-10-2	2.74013	0.785805	1.35109	8.3	2016-02-24	268	February	2016	sub	ambient temperature
2016-06-09-4	2.74531	0.807785	1.44958	NA	2017-03-01	273	March	2017	NA	ambient temperature
2016-06-06-1	NA	NA	NA	7.56	2017-03-22	294	March	2017	NA	ambient temperature
2016-06-07-1	2.90458	0.816411	1.39406	8.34	2017-03-22	294	March	2017	NA	ambient temperature
2016-06-08-5	NA	NA	NA	7.52	2017-03-22	294	March	2017	NA	ambient temperature
2016-07-11-1	2.81131	0.790899	1.35852	7.12	2017-03-22	294	March	2017	NA	ambient temperature
2015-09-29-1	2.73604	0.77004	1.35819	9.4	2016-03-30	303	March	2016	NA	ambient temperature
2015-09-30-2	2.69161	0.700624	1.3149	9.5	2016-03-30	303	March	2016	NA	ambient temperature
2015-12-09-4	2.73007	0.712727	1.31986	NA	2016-03-30	303	March	2016	NA	ambient temperature
2015-12-10-2	2.78427	0.730297	1.34994	9.8	2016-03-30	303	March	2016	NA	ambient temperature
2015-09-30-2	2.70055	0.702078	1.30429	10.2	2016-04-01	305	April	2016	NA	ambient temperature
2015-09-29-1	2.71147	0.770507	1.34485	NA	2016-04-18	322	April	2016	NA	ambient temperature
2016-06-07-1	2.89859	0.843423	1.40863	9.9	2017-04-21	324	April	2017	NA	ambient temperature
2016-07-11-1	2.85589	0.843849	1.35532	9.7	2017-04-21	324	April	2017	NA	ambient temperature
2015-12-10-2	2.81703	0.802364	1.37662	10.2	2016-04-27	331	April	2016	NA	ambient temperature
2016-06-07-1	2.93686	0.830183	1.45533	10.5	2017-05-19	352	May	2017	NA	ambient temperature
2016-07-11-1	2.88342	0.824634	1.3916	10.6	2017-05-19	352	May	2017	NA	ambient temperature
2015-12-10-2	2.75524	0.793923	1.39049	9.1	2016-05-30	364	May	2016	NA	ambient temperature
2016-06-09-2	2.84301	0.884704	1.43675	NA	2016-06-09	374	June-	2016	ad	ambient temperature
2016-06-07-1	2.87346	0.798572	1.42875	NA	2017-06-20	384	June-	2017	ad	ambient temperature
2016-07-11-1	2.88306	0.823733	1.38162	10.1	2017-06-20	384	June-	2017	ad	ambient temperature
2016-06-09-2	2.79391	0.861063	1.41363	NA	2016-06-24	389	June-	2016	ad	ambient temperature
2015-12-10-2	2.84186	0.82638	1.40172	9.3	2016-06-29	394	June-	2016	ad	ambient temperature
2016-06-09-1	2.85246	0.887507	1.40531	7.6	2016-06-29	394	June-	2016	ad	ambient temperature
2016-07-11-1	2.87942	0.82657	1.38671	9.9	2017-07-20	414	July-	2017	ad	ambient temperature
2015-12-10-2	2.75521	0.792394	1.39197	8.9	2016-07-26	421	July-	2016	ad	ambient temperature
2016-06-09-1	NA	NA	NA	7.8	2016-07-26	421	July-	2016	ad	ambient temperature
2015-12-10-2	2.757	0.794147	1.40228	NA	2016-08-05	431	August-	2016	NA	ambient temperature
2016-07-11-1	2.87198	0.828204	NA	9.8	2017-08-17	442	August-	2017	NA	ambient temperature
2016-06-09-1	2.67433	0.793516	1.33522	7	2016-08-23	449	August-	2016	NA	ambient temperature
2016-07-11-1	2.84865	0.786909	1.39274	8.8	2017-09-15	471	September-	2017	NA	ambient temperature
2016-06-09-1	2.71105	0.76171	1.34931	7.5	2016-09-27	484	September-	2016	NA	ambient temperature
2016-01-27-1	2.76399	0.709723	1.32094	7.45	2016-02-02	246	February	2016	sub	ambient late
2016-01-27-2	2.7707	0.745658	1.35088	7.29	2016-02-02	246	February	2016	sub	ambient late
2016-01-27-3	2.68951	0.752659	1.31089	7.46	2016-02-02	246	February	2016	sub	ambient late
2016-01-28-1	2.75067	0.77814	1.33937	7.2	2016-02-02	246	February	2016	sub	ambient late
2016-02-02-2	2.74269	0.75969	1.34313	NA	2016-02-05	249	February	2016	sub	ambient late
2016-01-27-1	2.77183	0.695258	1.32711	7.1	2016-02-24	268	February	2016	sub	ambient late
2016-01-27-2	2.71755	0.693218	1.33457	9.1	2016-02-24	268	February	2016	sub	ambient late
2016-01-27-3	2.71843	0.795184	1.30086	7.9	2016-02-24	268	February	2016	sub	ambient late
2016-01-28-1	2.69593	0.744558	NA	6.8	2016-02-24	268	February	2016	sub	ambient late
2016-01-27-1	2.76526	0.709166	NA	7.9	2016-03-30	303	March	2016	NA	ambient late
2016-01-27-2	2.70127	0.724317	1.33857	NA	2016-03-30	303	March	2016	NA	ambient late
2016-01-27-3	2.73215	0.779617	1.34159	10.2	2016-03-30	303	March	2016	NA	ambient late
2016-01-28-1	2.78249	0.830213	1.35126	NA	2016-03-30	303	March	2016	NA	ambient late
2016-01-27-1	2.77288	0.721876	1.33607	7.7	2016-04-27	331	April	2016	NA	ambient late
2016-01-27-3	2.72719	0.809413	1.34478	9.8	2016-04-27	331	April	2016	NA	ambient late
2016-02-02-2	2.73414	0.787912	1.37585	15.2	2016-04-27	331	April	2016	NA	ambient late
2016-01-27-1	2.79886	0.720228	1.3547	7.8	2016-05-30	364	May	2016	NA	ambient late
2016-01-27-3	2.73862	0.800273	1.34477	9.9	2016-05-30	364	May	2016	NA	ambient late
2016-01-27-1	2.80854	0.749429	1.34723	7.9	2016-06-29	394	June-	2016	ad	ambient late
2016-01-27-3	2.71725	0.759795	NA	9.6	2016-06-29	394	June-	2016	ad	ambient late
2016-01-27-1	2.77305	0.723699	1.32282	7.2	2016-07-26	421	July-	2016	ad	ambient late
2016-01-27-3	NA	NA	NA	10	2016-07-26	421	July-	2016	ad	ambient late
2016-01-27-3	2.72721	0.797016	1.35546	NA	2016-08-16	442	August-	2016	NA	ambient late
2016-01-27-1	2.77008	0.709449	1.34722	7.6	2016-08-23	449	August-	2016	NA	ambient late
2016-01-27-1	2.76137	0.701431	1.36375	7.4	2016-09-27	484	September-	2016	NA	ambient late
2014-06-17-2	2.86105	0.885033	1.41134	8.58	2014-06-18	17	June	2014	juv	free ranging
2014-06-30-4	2.86808	0.90148	1.43791	8.4	2014-06-30	29	June	2014	juv	free ranging
2014-07-01-1	2.8126	0.926495	1.4223	7.6	2014-07-01	30	July	2014	juv	free ranging
2014-07-01-4	2.88125	0.889722	1.37458	8.6	2014-07-01	30	July	2014	juv	free ranging
2014-07-02-2	2.87419	0.906312	1.41268	7.7	2014-07-02	31	July	2014	juv	free ranging
2014-07-03-1	2.77767	0.944927	1.34889	8.8	2014-07-03	32	July	2014	juv	free ranging
2014-07-03-2	2.80574	0.866413	1.37696	9.8	2014-07-03	32	July	2014	juv	free ranging
2014-07-30-6	2.85156	0.873132	1.43163	8.25	2014-07-30	59	July	2014	juv	free ranging
2014-07-31-5	2.86371	0.92389	1.41705	8.44	2014-07-31	60	July	2014	juv	free ranging
2014-08-05-1	2.93282	0.933099	1.4818	8.48	2014-08-05	65	August	2014	NA	free ranging
2014-08-08-1	2.75526	0.892907	1.37609	7.47	2014-08-08	68	August	2014	NA	free ranging
2014-08-08-2	2.81097	0.91517	1.35289	8.258	2014-08-08	68	August	2014	NA	free ranging
2014-09-02-2	2.91312	0.893763	1.51283	8.18	2014-09-02	93	September	2014	NA	free ranging
2014-09-02-4	2.86265	0.88961	1.45963	8.1	2014-09-02	93	September	2014	NA	free ranging
2014-09-03-1	2.82309	0.879508	NA	9.4	2014-09-03	94	March	2014	NA	free ranging
2014-09-04-2	2.83553	0.883763	1.40451	8.53	2014-09-04	95	September	2014	NA	free ranging
2014-09-11-3	2.93243	0.916195	1.45368	8.7	2014-09-11	102	November	2014	NA	free ranging
2014-09-11-4	2.87196	0.855003	1.38058	8.13	2014-09-11	102	November	2014	NA	free ranging
2014-06-27-1	2.77354	0.838806	NA	9.11	2014-09-12	103	September	2014	NA	free ranging
2014-09-12-1	2.82411	0.833054	1.45763	9.83	2014-09-12	103	September	2014	NA	free ranging
2014-06-17-2	2.81578	0.84232	1.40789	9.77	2014-09-29	120	September	2014	NA	free ranging
2014-07-03-2	2.77412	0.835175	1.39286	8.98	2014-09-29	120	September	2014	NA	free ranging
2014-09-29-1	2.76291	0.840131	1.29146	8.73	2014-09-29	120	September	2014	NA	free ranging
2014-09-29-2	2.84174	0.873473	1.37425	8.17	2014-09-29	120	September	2014	NA	free ranging
2014-10-01-1	2.80937	0.844326	1.39902	9.91	2014-10-01	122	October	2014	NA	free ranging
2014-07-03-2	2.77775	0.835404	1.39171	8.71	2014-10-02	123	October	2014	NA	free ranging
2014-09-02-2	2.89852	0.827148	1.43206	7.3	2014-11-05	157	November	2014	NA	free ranging
2014-08-08-1	2.78701	0.828575	1.34747	7	2014-11-13	165	November	2014	NA	free ranging
2014-08-08-2	2.78375	0.797715	1.37072	7.59	2014-11-18	170	November	2014	NA	free ranging
2014-11-18-1	2.75235	0.789015	1.37535	7.94	2014-11-18	170	November	2014	NA	free ranging
2014-06-27-1	2.77471	0.836782	1.37503	7.38	2014-11-19	171	November	2014	NA	free ranging
2014-08-05-1	2.9478	0.860901	1.47019	7.13	2014-11-19	171	November	2014	NA	free ranging
2014-09-12-1	2.82373	0.809232	1.46702	7.99	2014-11-19	171	November	2014	NA	free ranging
2014-10-01-1	2.82162	0.845817	1.40787	7.71	2014-11-19	171	November	2014	NA	free ranging
2014-11-19-1	2.69443	0.765217	1.34538	7.37	2014-11-19	171	November	2014	NA	free ranging
2014-11-19-2	2.81773	0.811091	1.38999	7.46	2014-11-19	171	November	2014	NA	free ranging
2014-11-19-3	2.84516	0.799035	1.41669	6.5	2014-11-19	171	November	2014	NA	free ranging
2014-11-19-4	2.82255	0.788898	1.43601	6.58	2014-11-19	171	November	2014	NA	free ranging
2014-11-20-1	2.85187	0.860296	NA	7.05	2014-11-20	172	November	2014	NA	free ranging
2014-07-01-4	2.8211	0.795172	1.40497	7.89	2014-11-24	176	November	2014	NA	free ranging
2014-07-03-1	2.74477	0.841298	1.35515	NA	2014-11-24	176	November	2014	NA	free ranging
2014-12-09-1	2.80531	0.816886	1.4484	6.62	2014-12-09	191	December	2014	NA	free ranging
2014-09-02-4	2.81954	0.761314	1.39856	6.94	2014-12-11	193	December	2014	NA	free ranging
2014-09-04-2	2.77618	0.762477	1.35677	6.74	2014-12-12	194	December	2014	NA	free ranging
2014-09-29-1	2.70832	0.802013	1.2827	6.8	2015-01-15	228	January	2015	sub	free ranging
2014-09-29-2	2.74895	0.767872	1.34693	7.4	2015-01-18	231	January	2015	sub	free ranging
2015-01-18-4	2.82872	0.829597	1.43282	6.9	2015-01-18	231	January	2015	sub	free ranging
2014-11-19-3	2.79744	0.742004	1.38422	6.3	2015-01-22	235	January	2015	sub	free ranging
2015-01-26-2	2.72418	0.752586	1.3445	6.36	2015-01-26	239	January	2015	sub	free ranging
2014-06-30-4	2.73821	0.750035	1.37058	6.98	2015-01-27	240	January	2015	sub	free ranging
2014-11-18-1	2.6799	0.722911	1.3525	6.93	2015-01-27	240	January	2015	sub	free ranging
2014-06-27-1	2.67325	0.759632	1.32392	6.92	2015-02-09	253	February	2015	sub	free ranging
2014-09-11-4	2.80068	0.782603	1.31278	6.86	2015-02-09	253	February	2015	sub	free ranging
2014-11-19-4	2.77695	0.75072	1.4255	NA	2015-02-09	253	February	2015	sub	free ranging
2014-09-11-3	2.80724	0.806245	1.43599	7.03	2015-02-10	254	February	2015	sub	free ranging
2014-11-19-1	2.67478	0.750816	1.32372	6.82	2015-02-11	255	February	2015	sub	free ranging
2014-12-09-1	2.70764	0.795406	1.38721	NA	2015-02-16	260	February	2015	sub	free ranging
2014-09-02-2	2.74227	0.754865	1.34116	6.98	2015-02-18	262	February	2015	sub	free ranging
2014-09-02-4	2.74495	0.744245	1.3717	6.62	2015-02-23	267	February	2015	sub	free ranging
2015-02-24-5	2.82759	0.7757	1.44101	7.66	2015-02-24	268	February	2015	sub	free ranging
2014-07-31-5	2.80063	0.805457	1.34432	NA	2015-02-25	269	February	2015	sub	free ranging
2014-08-05-1	2.85345	0.839118	1.41281	9.65	2015-03-16	288	March	2015	NA	free ranging
2014-11-20-1	2.86429	0.76439	NA	7.73	2015-03-16	288	March	2015	NA	free ranging
2015-03-16-1	2.71692	0.787652	1.34579	6.96	2015-03-16	288	March	2015	NA	free ranging
2014-11-19-3	2.76648	0.74375	1.39787	8.08	2015-03-17	289	March	2015	NA	free ranging
2014-06-27-1	2.75279	0.810204	1.36	9.68	2015-04-20	323	May	2015	NA	free ranging
2014-07-02-2	2.84015	0.857426	1.43763	10.68	2015-04-20	323	April	2015	NA	free ranging
2014-09-29-2	2.80991	0.827268	1.34896	11.51	2015-04-21	324	April	2015	NA	free ranging
2014-11-19-2	2.73658	0.77121	1.44186	11.35	2015-04-21	324	April	2015	NA	free ranging
2014-09-11-4	2.85524	0.830852	1.35191	11.15	2015-04-22	325	April	2015	NA	free ranging
2014-09-29-1	2.73287	0.823505	1.34221	11.11	2015-04-22	325	April	2015	NA	free ranging
2014-12-09-1	2.75215	0.824475	1.42041	12.11	2015-05-11	344	May	2015	NA	free ranging
2015-05-13-2	2.81102	0.825864	1.34591	12.49	2015-05-13	346	May	2015	NA	free ranging
2014-09-02-4	2.81046	0.832441	1.42249	13.28	2015-05-14	347	May	2015	NA	free ranging
2014-11-19-3	2.79367	0.839818	1.36751	11.54	2015-05-18	351	May	2015	NA	free ranging
2014-11-19-1	2.67551	0.773154	1.34775	12.72	2015-05-19	352	May	2015	NA	free ranging
2014-11-20-1	2.87738	0.85053	1.43375	15.84	2015-05-19	352	May	2015	NA	free ranging
2015-05-19-1	2.74457	0.796997	1.31809	11.3	2015-05-19	352	May	2015	NA	free ranging
2014-07-31-5	2.87495	0.895245	1.37956	12.5	2015-05-21	354	May	2015	NA	free ranging
2014-08-05-1	2.88736	0.896489	1.38006	13.4	2015-05-21	354	May	2015	NA	free ranging
2015-01-26-2	2.80072	0.848565	1.36819	14.35	2015-06-09	373	June-	2015	ad	free ranging
2015-01-18-4	2.80896	0.80486	1.47694	12.07	2015-06-10	374	June-	2015	ad	free ranging
2014-07-02-2	2.78777	0.806834	1.37673	13.2	2015-06-16	380	June-	2015	ad	free ranging
2015-06-16-2	2.78372	0.857895	1.40774	12.66	2015-06-16	380	June-	2015	ad	free ranging
2015-05-13-2	2.79376	0.793344	1.37725	12.7	2015-06-25	389	June-	2015	ad	free ranging
2014-09-02-2	2.79082	0.773171	1.40646	16.55	2015-06-26	390	June-	2015	ad	free ranging
2014-09-03-1	2.82775	0.878577	1.3952	14	2015-06-26	390	June-	2015	ad	free ranging
2015-02-24-5	2.80871	0.83709	1.40275	13.6	2015-07-02	396	July-	2015	ad	free ranging
2015-03-16-1	2.71603	0.820751	1.35434	13.2	2015-08-11	436	August-	2015	NA	free ranging
2015-05-19-1	2.7042	0.779143	1.32118	11.9	2015-08-11	436	August-	2015	NA	free ranging
2014-08-05-1	2.79371	0.828656	1.40794	12.02	2015-08-13	438	August-	2015	NA	free ranging
2015-06-16-2	2.72203	0.81643	1.38338	13.03	2015-10-05	491	October-	2015	NA	free ranging
